# Supplementary material for: Agriculturally Sourced Multidrug-Resistant Escherichia coli for Use as Control Strains
Source: Pathogens. 2025 Apr 25;14(5):417. doi: 10.3390/pathogens14050417 (PMC12114057; doi:10.3390/pathogens14050417)
Supplement: Supplementary file 1 [file pathogens-14-00417-s001.zip]

Archive with 2 entries (2 files):
- ★Control Strain Supplementary File 1 - Genome Maps.pptx
- ★Control Strain Supplementary File 2 - Data.xlsx
